# Supplementary material for: Multi-omics segregate different transcriptomic impacts of anti-IL-17A blockade on type 17 T-cells and regulatory immune cells in psoriasis skin
Source: Front Immunol. 2023 Sep 12;14:1250504. doi: 10.3389/fimmu.2023.1250504 (PMC10536146; doi:10.3389/fimmu.2023.1250504)
Supplement: Supplementary file 4 [file Table_1.xlsx]

## Sheet: Frozen samples to collect
Sample	Age	Gender	Biopsy location	Disease	Timepoint	Microarray	Explanation	Single_cell_RNA_Sequencing	GSE183047	GSE151177	GSE78097	Number of Reads	Mean reads per cells	Valid Barcodes	Sequencing Saturation	Reads Mapped to Genome	Fraction Reads in Cells	Median genes per cells	Total Genes Detected
1	52.3342	Female	Arm (right)	Psoriasis_Lesional	Baseline		Psoriasis lesional skin before treatment	Psoriasis01_preTx_LS	GSM5550101	GSM4567888		370192954	391738	0.946	0.818	0.778	0.794	1423	19032
2	62.8247	Male	Back	Psoriasis_Lesional	Baseline	XuanLi081821-Hu133P2-142.C5	Psoriasis lesional skin before treatment	Psoriasis02_preTx_LS	GSM5550102	GSM4567890		382877831	395126	0.98	0.931	0.813	0.893	1175	19041
3	58.4301	Female	Leg (left)	Psoriasis_Lesional	Baseline	XuanLi081821-Hu133P2-142.C4	Psoriasis lesional skin before treatment	Psoriasis03_preTx_LS	GSM5550103	GSM4567891		355588502	248315	0.969	0.891	0.871	0.936	1177	19899
4	41.1562	Male	Trunk	Psoriasis_Lesional	on12	XuanLi081821-Hu133P2-142.93	Psoriasis lesional skin 12 weeks after IL17A blockade	Psoriasis04_postTx_week12_LS	GSM5550104			420167227	238595	0.978	0.923	0.815	0.825	1146	20355
5	40.6384	Male	Trunk	Psoriasis_Lesional	Baseline	XuanLi081821-Hu133P2-142.C8	Psoriasis lesional skin before treatment	Psoriasis04_preTx_LS	GSM5550105	GSM4567894		417655315	190971	0.979	0.886	0.842	0.923	1038	20857
6	46.2822	Female	Arm (right)	Psoriasis_Lesional	on12	XuanLi081821-Hu133P2-142.97	Psoriasis lesional skin 12 weeks after IL17A blockade	Psoriasis05_postTx_week12_LS	GSM5550106			426197936	604536	0.979	0.979	0.884	0.891	736	17948
7	46.0521	Female	Arm (right)	Psoriasis_Lesional	Baseline	XuanLi081821-Hu133P2-142.95	Psoriasis lesional skin before treatment	Psoriasis05_preTx_LS	GSM5550107	GSM4567895		461771077	159561	0.979	0.898	0.859	0.933	1065	21962
8	39.2521	Male	Leg (right)	Psoriasis_Lesional	Baseline	XuanLi081821-Hu133P2-142.99	Psoriasis lesional skin before treatment	Psoriasis06_preTx_LS	GSM5550108	GSM4567896		525663031	264285	0.978	0.937	0.906	0.942	1221	21283
9	39.8493	Male	Trunk	Psoriasis_Lesional	on12		Psoriasis lesional skin 12 weeks after IL17A blockade	Psoriasis07_postTx_week12_LS	GSM5550109			483833462	111482	0.974	0.827	0.838	0.933	1052	24304
10	40.5178	Male	Trunk	Psoriasis_Lesional	off36		Psoriasis lesional skin 48 weeks after IL17A blockade	Psoriasis07_postTx_week48_LS	GSM5550110			455274306	184396	0.959	0.864	0.615	0.918	1332	22644
11	39.337	Male	Trunk	Psoriasis_Lesional	Baseline	XuanLi081821-Hu133P2-142.117	Psoriasis lesional skin before treatment	Psoriasis07_preTx_LS	GSM5550111	GSM4567897		504461402	290253	0.97	0.942	0.882	0.893	1352	21976
12	39.5562	Male	Trunk	Psoriasis_Lesional	Baseline		Psoriasis lesional skin before treatment	Psoriasis07_preTx_LS_02	GSM5550112			432206548	213330	0.981	0.926	0.766	0.912	404	21774
13	39.5562	Male	Trunk	Psoriasis_Nonlesional	Baseline		Psoriasis nonlesional skin before treatment	Psoriasis07_preTx_NL_02	GSM5550113			478164314	315620	0.981	0.959	0.804	0.878	506	20914
14	47.8438	Female	Arm (right)	Psoriasis_Lesional	on12	XuanLi081821-Hu133P2-142.125	Psoriasis lesional skin 12 weeks after IL17A blockade	Psoriasis08_postTx_week12_LS	GSM5550114			425812597	196408	0.978	0.891	0.831	0.893	456	22437
15	48.1123	Female	Arm (right)	Psoriasis_Lesional	on24	XuanLi081821-Hu133P2-142.127	Psoriasis lesional skin 24 weeks after IL17A blockade	Psoriasis08_postTx_week24_LS	GSM5550115			514153202	118660	0.976	0.865	0.707	0.876	739	23576
16	47.6137	Female	Arm (right)	Psoriasis_Lesional	Baseline	XuanLi081821-Hu133P2-142.123	Psoriasis lesional skin before treatment	Psoriasis08_preTx_LS	GSM5550116	GSM4567898		483833462	111482	0.974	0.827	0.838	0.933	1052	24304
17	44.7397	Male	Leg (right)	Psoriasis_Lesional	Baseline	XuanLi081821-Hu133P2-142.129	Psoriasis lesional skin before treatment	Psoriasis09_preTx_LS	GSM5550117	GSM4567899		425812597	196408	0.978	0.891	0.831	0.893	456	22437
18	37.7945	Male	Leg (right)	Psoriasis_Lesional	Baseline	XuanLi081821-Hu133P2-142.113	Psoriasis lesional skin before treatment	Psoriasis10_preTx_LS	GSM5550118			410711822	221408	0.973	0.91	0.724	0.902	1295	22486
19	37.4712	Male	Trunk	Control	Baseline		Control skin from a healthy volunteer	Control01	GSM5550119	GSM4567877		340068316	131707	0.98	0.864	0.905	0.951	1443	21046
20	36.589	Male	Trunk	Control	Baseline		Control skin from a healthy volunteer	Control02	GSM5550120	GSM4567878		407797319	394769	0.976	0.933	0.809	0.79	607	19744
21	65.5699	Male	Trunk	Control	Baseline		Control skin from a healthy volunteer	Control03	GSM5550121	GSM4567879		357537431	1007147	0.979	0.967	0.868	0.937	789	15547
22	40.2274	Male	Leg (right)	Control	Baseline		Control skin from a healthy volunteer	Control04	GSM5550122	GSM4567880		430433481	281145	0.974	0.918	0.817	0.813	851	21850
23	39.8384	Male	Leg (right)	Control	Baseline		Control skin from a healthy volunteer	Control05	GSM5550123	GSM4567881		369515311	1315001	0.969	0.981	0.755	0.904	160	13251
24	41.0986	Male	Leg (right)	Control	Baseline		Control skin from a healthy volunteer	Control06	GSM5550124			426197936	604536	0.979	0.979	0.884	0.891	736	17948
25	51.8767	Female	Arm (left)	Control	Baseline		Control skin from a healthy volunteer	Control07	GSM5550125			145092171	172935	0.983	0.907	0.93	0.938	861	19574
26	51.8767	Female	Arm (left)	Control	Baseline		Control skin from a healthy volunteer	Control08	GSM5550126			113473475	3871	0.971	0.646	0.916	0.871	594	21223
27	73.5589	Male	Trunk	Control	Baseline		Control skin from a healthy volunteer	Control09	GSM5550127			110979884	42440	0.98	0.739	0.94	0.911	1043	21009
28	73.5589	Male	Trunk	Control	Baseline		Control skin from a healthy volunteer	Control10	GSM5550128			172860510	69422	0.98	0.843	0.937	0.895	572	20577
29	40	Male	Arm (right)	Psoriasis_Lesional	Baseline	XuanLi081821-Hu133P2-142.1	Psoriasis lesional skin before treatment
30	39	Male	Leg (right)	Psoriasis_Lesional	Baseline	XuanLi081821-Hu133P2-142.101	Psoriasis lesional skin before treatment
31	68	Female	Arm (right)	Psoriasis_Lesional	Baseline	XuanLi081821-Hu133P2-142.105	Psoriasis lesional skin before treatment
32	39	Male	Leg (right)	Psoriasis_Lesional	Baseline	XuanLi081821-Hu133P2-142.111	Psoriasis lesional skin before treatment
33	57	Male	Leg (right)	Psoriasis_Lesional	Baseline	XuanLi081821-Hu133P2-142.13	Psoriasis lesional skin before treatment
34	57	Male	Leg (right)	Psoriasis_Lesional	Baseline	XuanLi081821-Hu133P2-142.15	Psoriasis lesional skin before treatment
35	33	Male	Leg (left)	Psoriasis_Lesional	Baseline	XuanLi081821-Hu133P2-142.21	Psoriasis lesional skin before treatment
36	37	Male	Leg (right)	Psoriasis_Lesional	Baseline	XuanLi081821-Hu133P2-142.27	Psoriasis lesional skin before treatment
37	40	Male	Arm (right)	Psoriasis_Lesional	Baseline	XuanLi081821-Hu133P2-142.3	Psoriasis lesional skin before treatment
38	27	Female	Leg (right)	Psoriasis_Lesional	Baseline	XuanLi081821-Hu133P2-142.33	Psoriasis lesional skin before treatment
39	27	Female	Leg (right)	Psoriasis_Lesional	Baseline	XuanLi081821-Hu133P2-142.35	Psoriasis lesional skin before treatment
40	29	Male	Arm (right)	Psoriasis_Lesional	Baseline	XuanLi081821-Hu133P2-142.37	Psoriasis lesional skin before treatment
41	29	Male	Trunk	Psoriasis_Lesional	Baseline	XuanLi081821-Hu133P2-142.43	Psoriasis lesional skin before treatment
42	29	Male	Trunk	Psoriasis_Lesional	Baseline	XuanLi081821-Hu133P2-142.45	Psoriasis lesional skin before treatment
43	55	Male	Leg (right)	Psoriasis_Lesional	Baseline	XuanLi081821-Hu133P2-142.49	Psoriasis lesional skin before treatment
44	55	Male	Leg (right)	Psoriasis_Lesional	Baseline	XuanLi081821-Hu133P2-142.51	Psoriasis lesional skin before treatment
45	31	Male	Scalp	Psoriasis_Lesional	Baseline	XuanLi081821-Hu133P2-142.61	Psoriasis lesional skin before treatment
46	57	Male	Leg (right)	Psoriasis_Lesional	Baseline	XuanLi081821-Hu133P2-142.67	Psoriasis lesional skin before treatment
47	57	Male	Leg (right)	Psoriasis_Lesional	Baseline	XuanLi081821-Hu133P2-142.69	Psoriasis lesional skin before treatment
48	57	Male	Leg (right)	Psoriasis_Lesional	Baseline	XuanLi081821-Hu133P2-142.7	Psoriasis lesional skin before treatment
49	73	Female	Leg (right)	Psoriasis_Lesional	Baseline	XuanLi081821-Hu133P2-142.73	Psoriasis lesional skin before treatment
50	58	Female	Lt let	Psoriasis_Lesional	Baseline	XuanLi081821-Hu133P2-142.86	Psoriasis lesional skin before treatment
51	40	Male	Trunk	Psoriasis_Lesional	Baseline	XuanLi081821-Hu133P2-142.89	Psoriasis lesional skin before treatment
52	40	Male	Trunk	Psoriasis_Lesional	Baseline	XuanLi081821-Hu133P2-142.91	Psoriasis lesional skin before treatment
53	39	Male	Leg (right)	Psoriasis_Lesional	on12	XuanLi081821-Hu133P2-142.103	Psoriasis lesional skin 12 weeks after IL17A blockade
54	68	Female	Arm (right)	Psoriasis_Lesional	on12	XuanLi081821-Hu133P2-142.107	Psoriasis lesional skin 12 weeks after IL17A blockade
55	39	Male	Leg (right)	Psoriasis_Lesional	on12	XuanLi081821-Hu133P2-142.115	Psoriasis lesional skin 12 weeks after IL17A blockade
56	44	Male	Leg (right)	Psoriasis_Lesional	on12	XuanLi081821-Hu133P2-142.131	Psoriasis lesional skin 12 weeks after IL17A blockade
57	57	Male	Leg (right)	Psoriasis_Lesional	on12	XuanLi081821-Hu133P2-142.17	Psoriasis lesional skin 12 weeks after IL17A blockade
58	33	Male	Leg (left)	Psoriasis_Lesional	on12	XuanLi081821-Hu133P2-142.23	Psoriasis lesional skin 12 weeks after IL17A blockade
59	37	Male	Leg (right)	Psoriasis_Lesional	on12	XuanLi081821-Hu133P2-142.29	Psoriasis lesional skin 12 weeks after IL17A blockade
60	29	Male	Arm (right)	Psoriasis_Lesional	on12	XuanLi081821-Hu133P2-142.39	Psoriasis lesional skin 12 weeks after IL17A blockade
61	29	Male	Trunk	Psoriasis_Lesional	on12	XuanLi081821-Hu133P2-142.47	Psoriasis lesional skin 12 weeks after IL17A blockade
62	40	Male	Arm (right)	Psoriasis_Lesional	on12	XuanLi081821-Hu133P2-142.5	Psoriasis lesional skin 12 weeks after IL17A blockade
63	55	Male	Leg (right)	Psoriasis_Lesional	on12	XuanLi081821-Hu133P2-142.53	Psoriasis lesional skin 12 weeks after IL17A blockade
64	31	Male	Scalp	Psoriasis_Lesional	on12	XuanLi081821-Hu133P2-142.63	Psoriasis lesional skin 12 weeks after IL17A blockade
65	57	Male	Leg (right)	Psoriasis_Lesional	on12	XuanLi081821-Hu133P2-142.71	Psoriasis lesional skin 12 weeks after IL17A blockade
66	73	Female	Leg (right)	Psoriasis_Lesional	on12	XuanLi081821-Hu133P2-142.75	Psoriasis lesional skin 12 weeks after IL17A blockade
67	57	Male	Leg (right)	Psoriasis_Lesional	on12	XuanLi081821-Hu133P2-142.9	Psoriasis lesional skin 12 weeks after IL17A blockade
68	68	Female	Arm (right)	Psoriasis_Lesional	on24	XuanLi081821-Hu133P2-142.109	Psoriasis lesional skin 24 weeks after IL17A blockade
69	64	Male	Leg (right)	Psoriasis_Lesional	on24	XuanLi081821-Hu133P2-142.11	Psoriasis lesional skin 24 weeks after IL17A blockade
70	44	Male	Leg (right)	Psoriasis_Lesional	on24	XuanLi081821-Hu133P2-142.133	Psoriasis lesional skin 24 weeks after IL17A blockade
71	33	Male	Leg (left)	Psoriasis_Lesional	on24	XuanLi081821-Hu133P2-142.25	Psoriasis lesional skin 24 weeks after IL17A blockade
72	37	Male	Leg (right)	Psoriasis_Lesional	on24	XuanLi081821-Hu133P2-142.31	Psoriasis lesional skin 24 weeks after IL17A blockade
73	29	Male	Arm (right)	Psoriasis_Lesional	on24	XuanLi081821-Hu133P2-142.41	Psoriasis lesional skin 24 weeks after IL17A blockade
74	31	Male	Scalp	Psoriasis_Lesional	on24	XuanLi081821-Hu133P2-142.65	Psoriasis lesional skin 24 weeks after IL17A blockade
75	73	Female	Leg (right)	Psoriasis_Lesional	on24	XuanLi081821-Hu133P2-142.77	Psoriasis lesional skin 24 weeks after IL17A blockade
76	57	Male	Leg (right)	Psoriasis_Lesional	off20	XuanLi081821-Hu133P2-142.19	Psoriasis lesional skin 32 weeks after IL17A blockade
77	Unknown	Unknown	Unknown	Control	Baseline	29_HGU133plus2.0_Taehwan_08142015_(HG-U133_Plus_2)	Control skin from a healthy volunteer				GSM2066662
78	Unknown	Unknown	Unknown	Control	Baseline	30_HGU133plus2.0_Taehwan_08142015_(HG-U133_Plus_2)	Control skin from a healthy volunteer				GSM2066663
79	Unknown	Unknown	Unknown	Control	Baseline	32_HGU133plus2.0_Taehwan_08142015_(HG-U133_Plus_2)	Control skin from a healthy volunteer				GSM2066664
80	Unknown	Unknown	Unknown	Control	Baseline	34_HGU133plus2.0_Taehwan_08142015_(HG-U133_Plus_2)	Control skin from a healthy volunteer				GSM2066665
81	Unknown	Unknown	Unknown	Control	Baseline	35_HGU133plus2.0_Taehwan_08142015_(HG-U133_Plus_2)	Control skin from a healthy volunteer				GSM2066666
82	Unknown	Unknown	Unknown	Control	Baseline	37_HGU133plus2.0_Taehwan_08142015_(HG-U133_Plus_2)	Control skin from a healthy volunteer				GSM2066667
83	Unknown	Unknown	Unknown	Control	Baseline	XuanLi081821-Hu133P2-142.N1	Control skin from a healthy volunteer
84	Unknown	Unknown	Unknown	Control	Baseline	XuanLi081821-Hu133P2-142.N2	Control skin from a healthy volunteer
