# Supplementary material for: Multi-omics segregate different transcriptomic impacts of anti-IL-17A blockade on type 17 T-cells and regulatory immune cells in psoriasis skin
Source: Front Immunol. 2023 Sep 12;14:1250504. doi: 10.3389/fimmu.2023.1250504 (PMC10536146; doi:10.3389/fimmu.2023.1250504)
Supplement: Supplementary file 6 [file Table_3.xlsx]

## Sheet: Tcell_moran_result
Spatial autocorrelation test results (p values) of genes displayed in the NK cell and T-cell subset avergage gene expression heatmap (Figure 4B)
	NK cells		CD161 T-cells		CD8 T-cells		CD4 T-cells		Tregs
Gene	Control vs PreTx	PreTx vs PostTx	Control vs PreTx	PreTx vs PostTx	Control vs PreTx	PreTx vs PostTx	Control vs PreTx	PreTx vs PostTx	Control vs PreTx	PreTx vs PostTx
CD3D	0.0215527	0.500908	0.0542605	0.818135	2.23058e-183	5.40838e-93	1.4416e-129	1.52141e-129	1.6857e-07	3.76958e-12
KLRB1	1.81816e-05	1.1411e-13	9.42231e-34	1.96343e-13	0	5.69978e-256	6.07356e-303	2.48764e-304	0.206042	0.00531757
IFNL1	0.786261	0.00447488	0.74976	0.817036	0.547783	0.817297	0.568599	0.0677966	0.769924	0.770272
TNFSF11	0.00362118	3.50719e-08	0.20052	0.675422	0.763504	0.77541	0.00299319	0.80248	0.769924	0.770272
GNLY	5.51054e-30	3.01721e-50	0.119331	0.307437	0	1.01528e-242	1.1576e-06	0.00197358	6.10092e-53	5.55313e-57
PRF1	7.3917e-07	0.00070878	1.36349e-11	8.78932e-08	2.48199e-49	2.2781e-24	5.8481e-06	1.19935e-05	0.157574	0.142422
CD8A	0.259105	0.781289	4.23027e-41	3.49278e-34	6.62062e-79	7.1665e-128	5.21067e-146	4.09147e-60	0.713375	0.787119
CD8B	0.794941	0.777689	5.92391e-62	3.1741e-41	6.95025e-108	3.54543e-108	8.57382e-163	3.91878e-35	0.597266	0.79554
GZMK	1.63402e-56	2.88423e-64	0.842963	0.8181	0	0	0.127767	0.0116344	0.216367	0.770272
GZMH	0.835541	0.814821	9.75306e-14	2.21621e-05	1.76106e-180	1.37752e-142	0.719745	0.730998	0.803728	0.794412
CXCL13	0.0924182	0.043852	8.52575e-23	2.8949e-12	1.66002e-19	4.75711e-13	1.53859e-32	5.29895e-42	0.31407	0.331778
IFNG	1	1	5.2749e-05	0.0714083	2.9433e-07	0.00664708	1.58397e-07	3.14445e-21	0.769924	0.772782
IL26	0.0832191	1.92087e-06	1.23062e-06	2.73369e-05	1.96138e-19	0.573955	2.03796e-99	6.42473e-90	0.823107	0.819013
IL17A	1	1	0.000611484	0.00469466	4.79546e-06	0.0634048	0.707243	4.02263e-10	0.596193	0.89682
IL17F	1	1	1.16786e-36	5.87082e-29	1	1	1.02441e-122	1.17193e-139	0.57083	0.755776
IL23R	0.000399989	2.61889e-06	0.839545	0.817036	0.809064	0.782403	0.305095	0.126244	0.445561	0.599109
TIGIT	0.239891	0.782253	3.23584e-09	0.000288465	2.18719e-57	5.60698e-52	6.36813e-34	2.66084e-38	1.76355e-29	2.28089e-25
FOXP3	0.797193	0.79127	0.825193	0.824631	6.03136e-22	3.50943e-18	0.076553	0.871244	2.73788e-08	2.8703e-06
IL2RA	0.00031872	7.46915e-06	0.836436	0.817036	0.406586	0.0244855	0.0472538	0.0535872	3.18173e-29	4.80627e-36
(p values < 0.05 are marked in red)
