# Supplementary material for: Multi-omics segregate different transcriptomic impacts of anti-IL-17A blockade on type 17 T-cells and regulatory immune cells in psoriasis skin
Source: Front Immunol. 2023 Sep 12;14:1250504. doi: 10.3389/fimmu.2023.1250504 (PMC10536146; doi:10.3389/fimmu.2023.1250504)
Supplement: Supplementary file 7 [file Table_4.xlsx]

## Sheet: KC_moran_result
Spatial autocorrelation test results (p values) of genes displayed in the keratinocyte subset avergage gene expression heatmap (Figure 6B)
	S. Corneum		S. Granulosum		S. Spinosum		S. Basale
Gene	Control vs PreTx	PreTx vs PostTx	Control vs PreTx	PreTx vs PostTx	Control vs PreTx	PreTx vs PostTx	Control vs PreTx	PreTx vs PostTx
LCE3D	0	0	9.29628e-31	9.20602e-47	4.98677e-160	4.57074e-29	4.6639e-140	2.16494e-14
CDSN	0	0	9.38027e-79	9.64326e-71	4.67829e-218	3.75097e-27	5.90494e-59	0.088674
SPRR2G	0	0	2.81194e-96	3.379e-79	0	1.11841e-12	6.41168e-61	4.51987e-05
FABP5	0	6.17667e-293	1.67931e-88	8.20158e-139	7.897e-150	1.18226e-36	1.39765e-132	1.28175e-65
S100A8	0	0	5.94376e-201	5.53637e-132	0	3.42984e-233	0	5.60076e-265
DEFB4B	0	0	4.67795e-20	6.32322e-17	3.97556e-17	0.00240084	1	1
DEFB4A	0	0	1.43432e-82	1.9753e-78	0	7.1429e-17	8.52515e-12	0.123355
IL36G	0	0	5.12859e-69	7.51085e-63	1.73755e-231	2.65299e-31	1.71609e-119	2.0127e-32
KRT10	0	0	6.58212e-35	6.22166e-34	0	4.28339e-19	3.61067e-102	2.23802e-23
KRT1	1.98731e-273	4.06733e-136	1.11002e-34	6.08955e-35	0	1.60038e-51	1.68069e-157	2.22042e-12
KRT5	0	2.80735e-157	4.68765e-42	5.47829e-20	1.17013e-283	2.71176e-16	0	5.68711e-191
KRT14	0	2.06257e-226	1.93171e-43	2.22134e-31	0	1.59967e-68	0	5.12601e-162
KRT15	0	1.2793e-124	0.0194547	0.783299	0	0.788737	0	1.19208e-15
(p values < 0.05 are marked in red)
